# Supplementary material for: Anticancer and Immunomodulatory Activities of a Novel Water-Soluble Derivative of Ellipticine
Source: Molecules. 2020 May 1;25(9):2130. doi: 10.3390/molecules25092130 (PMC7248987; doi:10.3390/molecules25092130)
Supplement: Supplementary file 1 [file molecules-25-02130-s001.zip]

Archive with 3 entries (2 files):
- molecules-767012-proofed-SM/
- molecules-767012-proofed-SM/Spectra1H+13C.pdf
- molecules-767012-proofed-SM/Synthesis of bromoellipticine.pdf
